# Supplementary material for: Reduced subgenomic RNA expression is a molecular indicator of asymptomatic SARS-CoV-2 infection
Source: Commun Med (Lond). 2021 Sep 22;1:33. doi: 10.1038/s43856-021-00034-y (PMC9053197; doi:10.1038/s43856-021-00034-y)
Supplement: Supplementary file 1 — Supplementary Data 1 [file 43856_2021_34_MOESM1_ESM.xlsx]

## Sheet: SD.1
Supplementary Data 1. Sample summary
							Sequencing Approach
Sample ID	Age Range	Specimen Type	Collection date		Clinical spectrum		Amplicon	PolyA+-RNA	Iso-Seq
146505	80-89	Nasopharyngeal	2020-07-13		Asymptomatic		Yes	No	No
146700	10-19	Anterior Nasal	2020-09-13		Asymptomatic		Yes	No	No
146716	10-19	Anterior Nasal	2020-09-13		Asymptomatic		Yes	No	No
147008	10-19	Anterior Nasal	2020-09-13		Asymptomatic		Yes	No	No
147046	10-19	Anterior Nasal	2020-09-14		Asymptomatic		Yes	No	No
155674	10-19	Anterior Nasal	2020-09-15		Asymptomatic		Yes	No	No
156032	10-19	Anterior Nasal	2020-09-15		Asymptomatic		Yes	No	No
156274	10-19	Anterior Nasal	2020-09-15		Asymptomatic		Yes	No	No
840618	40-49	Anterior Nasal	2020-07-22		Asymptomatic		Yes	No	No
hd4043	20-29	Anterior Nasal	2020-07-10		Asymptomatic		Yes	No	No
COV19-003	30-39	Anterior Nasal	2020-07-29		Asymptomatic		Yes	No	No
COV19-004	80-89	Anterior Nasal	2020-07-16		Asymptomatic		Yes	No	No
COV19-005	90-99	Anterior Nasal	2020-07-16		Asymptomatic		Yes	No	No
COV19-006	80-89	Nasopharyngeal	2020-07-16		Asymptomatic		Yes	No	No
COV19-007	70-79	Nasopharyngeal	2020-07-16		Asymptomatic		Yes	No	No
COV19-008	90-99	Nasopharyngeal	2020-07-16		Asymptomatic		Yes	No	No
COV19-009	20-29	Anterior Nasal	2020-07-22		Asymptomatic		Yes	No	No
COV19-010	10-19	Anterior Nasal	2020-07-22		Asymptomatic		Yes	No	No
COV19-014	60-69	Nasopharyngeal	2020-07-30		Asymptomatic		Yes	No	No
COV19-016	30-39	Nasopharyngeal	2020-07-31		Asymptomatic		Yes	No	No
COV19-017	30-39	Anterior Nasal	2020-07-31		Asymptomatic		Yes	No	No
COV19-020	60-69	Anterior Nasal	2020-08-03		Asymptomatic		Yes	No	No
COV19-021	20-29	Anterior Nasal	2020-08-03		Asymptomatic		Yes	No	No
COV19-024	50-59	Anterior Nasal	2020-08-05		Asymptomatic		Yes	No	No
COV19-026	40-49	Anterior Nasal	2020-08-09		Asymptomatic		Yes	No	No
COV19-029	80-89	Nasopharyngeal	2020-08-17		Asymptomatic		Yes	No	No
COV19-030	40-49	Anterior Nasal	2020-08-18		Asymptomatic		Yes	No	No
COV19-036	40-49	Anterior Nasal	2020-07-10		Asymptomatic		Yes	No	No
COV19-037	70-79	Anterior Nasal	2020-07-10		Asymptomatic		Yes	No	No
COV19-040	90-99	Anterior Nasal	2020-07-14		Asymptomatic		Yes	No	No
146782	10-19	Anterior Nasal	2020-09-13		Symptomatic		Yes	No	No
COV19-032	60-69	Anterior Nasal	2020-07-13		Symptomatic		Yes	Yes	No
KEL3805A2713	60-69	Oropharyngeal	2020-04-11		Symptomatic		Yes	Yes	No
KEL3805A2731	40-49	Anterior Nasal	2020-04-12		Symptomatic		Yes	Yes	No
KEL3805A2732	60-69	Nasopharyngeal	2020-04-12		Symptomatic		Yes	Yes	Yes
KEL3805A2733	60-69	Nasopharyngeal	2020-04-12		Symptomatic		Yes	Yes	Yes
KEL3805A2742	60-69	Nasopharyngeal	2020-04-10		Symptomatic		Yes	Yes	No
KEL3805A2770	40-49	Nasopharyngeal	2020-04-12		Symptomatic		Yes	Yes	Yes
KEL3805A2807	50-59	Oropharyngeal	2020-04-12		Symptomatic		Yes	Yes	No
KEL3805A2868	70-79	Anterior Nasal	2020-04-10		Symptomatic		Yes	Yes	No
KEL3805A2869	70-79	Anterior Nasal	2020-04-12		Symptomatic		Yes	Yes	Yes
KEL3805A2870	80-89	Anterior Nasal	2020-04-10		Symptomatic		Yes	Yes	No
KEL3805A2874	60-69	Anterior Nasal	2020-04-09		Symptomatic		Yes	Yes	Yes
KEL3805A2881	80-89	Anterior Nasal	2020-04-11		Symptomatic		Yes	Yes	No
KEL3805A2883	80-89	Anterior Nasal	2020-04-12		Symptomatic		Yes	Yes	No
KEL3805A2884	80-89	Anterior Nasal	2020-04-12		Symptomatic		Yes	Yes	No
KEL3805A2890	90-99	Nasopharyngeal	2020-04-12		Symptomatic		Yes	Yes	No
KEL3805A2897	60-69	Nasopharyngeal	2020-04-13		Symptomatic		Yes	Yes	No
KEL3805A2898	60-69	Anterior Nasal	2020-04-10		Symptomatic		Yes	Yes	No
KEL3805A2908	30-39	Nasopharyngeal	2020-04-12		Symptomatic		Yes	Yes	No
KEL3805A2928	30-39	Nasopharyngeal	2020-04-13		Symptomatic		Yes	Yes	No
KEL3805A2930	60-69	Nasopharyngeal	2020-04-12		Symptomatic		Yes	Yes	No
KEL3805A2952	60-69	Nasopharyngeal	2020-04-12		Symptomatic		Yes	Yes	No
KEL3805A2954	60-69	Nasopharyngeal	2020-04-12		Symptomatic		Yes	Yes	No
KEL3805A2987	50-59	Nasopharyngeal	2020-04-13		Symptomatic		Yes	Yes	No
KEL3805A3005	50-59	Anterior Nasal	2020-04-13		Symptomatic		Yes	Yes	No
KEL3805A3011	80-89	Nasopharyngeal	2020-04-13		Symptomatic		No	Yes	No
KEL3805A3014	90-99	Nasopharyngeal	2020-04-13		Symptomatic		Yes	Yes	Yes
KEL3805A3024	80-89	Nasopharyngeal	2020-04-13		Symptomatic		Yes	Yes	No
KEL3805A3030	20-29	Nasopharyngeal	2020-04-13		Symptomatic		Yes	Yes	No
KEL3805A3049	90-99	Oropharyngeal	2020-04-13		Symptomatic		Yes	Yes	No
KEL3805A3064	60-69	Nasopharyngeal	2020-04-13		Symptomatic		Yes	Yes	No
KEL3805A3070	80-89	Nasopharyngeal	2020-04-13		Symptomatic		Yes	Yes	Yes
KEL3805A3081	80-89	Nasopharyngeal	2020-04-13		Symptomatic		Yes	Yes	No
KEL3805A3082	80-89	Nasopharyngeal	2020-04-13		Symptomatic		Yes	Yes	No
KEL3805A3089	60-69	Nasopharyngeal	2020-04-13		Symptomatic		Yes	Yes	No
KEL3805A3126	90-99	Nasopharyngeal	2020-04-13		Symptomatic		Yes	Yes	Yes
KEL3805A3136	80-89	Nasopharyngeal	2020-04-13		Symptomatic		Yes	Yes	No
KEL3805A3148	50-59	Oropharyngeal	2020-04-14		Symptomatic		Yes	Yes	No
KEL3805A3157	80-89	Oropharyngeal	2020-04-14		Symptomatic		Yes	Yes	No
KEL3805A3181	50-59	Nasopharyngeal	2020-04-14		Symptomatic		Yes	Yes	Yes
KEL3805A3184	80-89	Nasopharyngeal	2020-04-14		Symptomatic		Yes	Yes	No
KEL3805A3189	80-89	Nasopharyngeal	2020-04-14		Symptomatic		Yes	Yes	No
KEL3805A3196	70-79	Nasopharyngeal	2020-04-14		Symptomatic		Yes	Yes	No
KEL3805A3198	90-99	Nasopharyngeal	2020-04-14		Symptomatic		Yes	Yes	No
KEL3805A3201	70-79	Nasopharyngeal	2020-04-14		Symptomatic		Yes	Yes	No
KEL3805A3210	70-79	Nasopharyngeal	2020-04-13		Symptomatic		Yes	Yes	No
KEL3805A3217	80-89	Nasopharyngeal	2020-04-13		Symptomatic		Yes	Yes	No
KEL3805A3219	80-89	Nasopharyngeal	2020-04-13		Symptomatic		Yes	Yes	No
KEL3805A3235	80-89	Nasopharyngeal	2020-04-13		Symptomatic		Yes	Yes	No
KEL3805A3246	60-69	Nasopharyngeal	2020-04-13		Symptomatic		Yes	Yes	Yes
KEL3805A3249	20-29	Nasopharyngeal	2020-04-14		Symptomatic		Yes	Yes	No
