# Supplementary material for: Reduced subgenomic RNA expression is a molecular indicator of asymptomatic SARS-CoV-2 infection
Source: Commun Med (Lond). 2021 Sep 22;1:33. doi: 10.1038/s43856-021-00034-y (PMC9053197; doi:10.1038/s43856-021-00034-y)
Supplement: Supplementary file 2 — Supplementary Data 2 [file 43856_2021_34_MOESM2_ESM.xlsx]

## Sheet: SD.2
Supplementary Data 2. Amplicon-sequencing primer sequences
name	forward sequence (5' -> 3')	name	reverse sequence (5' -> 3')	Pool	Amplicon size
nCoV-2019_1_LEFT	ACCAACCAACTTTCGATCTCTTGT	nCoV-2019_1_RIGHT	CATCTTTAAGATGTTGACGTGCCTC	nCoV-2019_1	380
nCoV-2019_2_LEFT	CTGTTTTACAGGTTCGCGACGT	nCoV-2019_2_RIGHT	TAAGGATCAGTGCCAAGCTCGT	nCoV-2019_2	406
nCoV-2019_3_LEFT	CGGTAATAAAGGAGCTGGTGGC	nCoV-2019_3_RIGHT	AAGGTGTCTGCAATTCATAGCTCT	nCoV-2019_1	386
nCoV-2019_4_LEFT	GGTGTATACTGCTGCCGTGAAC	nCoV-2019_4_RIGHT	CACAAGTAGTGGCACCTTCTTTAGT	nCoV-2019_2	394
nCoV-2019_5_LEFT	TGGTGAAACTTCATGGCAGACG	nCoV-2019_5_RIGHT	ATTGATGTTGACTTTCTCTTTTTGGAGT	nCoV-2019_1	409
nCoV-2019_6_LEFT	GGTGTTGTTGGAGAAGGTTCCG	nCoV-2019_6_RIGHT	TAGCGGCCTTCTGTAAAACACG	nCoV-2019_2	391
nCoV-2019_7_LEFT_alt0	CATTTGCATCAGAGGCTGCTCG	nCoV-2019_7_RIGHT_alt5	AGGTGACAATTTGTCCACCGAC	nCoV-2019_1	396
nCoV-2019_8_LEFT	AGAGTTTCTTAGAGACGGTTGGGA	nCoV-2019_8_RIGHT	GCTTCAACAGCTTCACTAGTAGGT	nCoV-2019_2	411
nCoV-2019_9_LEFT_alt4	TTCCCACAGAAGTGTTAACAGAGG	nCoV-2019_9_RIGHT_alt2	GACAGCATCTGCCACAACACAG	nCoV-2019_1	398
nCoV-2019_10_LEFT	TGAGAAGTGCTCTGCCTATACAGT	nCoV-2019_10_RIGHT	TCATCTAACCAATCTTCTTCTTGCTCT	nCoV-2019_2	384
nCoV-2019_11_LEFT	GGAATTTGGTGCCACTTCTGCT	nCoV-2019_11_RIGHT	TCATCAGATTCAACTTGCATGGCA	nCoV-2019_1	387
nCoV-2019_12_LEFT	AAACATGGAGGAGGTGTTGCAG	nCoV-2019_12_RIGHT	TTCACTCTTCATTTCCAAAAAGCTTGA	nCoV-2019_2	393
nCoV-2019_13_LEFT	TCGCACAAATGTCTACTTAGCTGT	nCoV-2019_13_RIGHT	ACCACAGCAGTTAAAACACCCT	nCoV-2019_1	393
nCoV-2019_14_LEFT_alt4	TGGCAATCTTCATCCAGATTCTGC	nCoV-2019_14_RIGHT_alt2	TGCGTGTTTCTTCTGCATGTGC	nCoV-2019_2	380
nCoV-2019_15_LEFT_alt1	AGTGCTTAAAAAGTGTAAAAGTGCCT	nCoV-2019_15_RIGHT_alt3	ACTGTAGCTGGCACTTTGAGAGA	nCoV-2019_1	393
nCoV-2019_16_LEFT	AATTTGGAAGAAGCTGCTCGGT	nCoV-2019_16_RIGHT	CACAACTTGCGTGTGGAGGTTA	nCoV-2019_2	381
nCoV-2019_17_LEFT	CTTCTTTCTTTGAGAGAAGTGAGGACT	nCoV-2019_17_RIGHT	TTTGTTGGAGTGTTAACAATGCAGT	nCoV-2019_1	382
nCoV-2019_18_LEFT_alt2	ACTTCTATTAAATGGGCAGATAACAACTGT	nCoV-2019_18_RIGHT_alt1	GCTTGTTTACCACACGTACAAGG	nCoV-2019_2	386
nCoV-2019_19_LEFT	GCTGTTATGTACATGGGCACACT	nCoV-2019_19_RIGHT	TGTCCAACTTAGGGTCAATTTCTGT	nCoV-2019_1	394
nCoV-2019_20_LEFT	ACAAAGAAAACAGTTACACAACAACCA	nCoV-2019_20_RIGHT	ACGTGGCTTTATTAGTTGCATTGTT	nCoV-2019_2	405
nCoV-2019_21_LEFT_alt2	GGCTATTGATTATAAACACTACACACCCT	nCoV-2019_21_RIGHT_alt0	GATCTGTGTGGCCAACCTCTTC	nCoV-2019_1	380
nCoV-2019_22_LEFT	ACTACCGAAGTTGTAGGAGACATTATACT	nCoV-2019_22_RIGHT	ACAGTATTCTTTGCTATAGTAGTCGGC	nCoV-2019_2	407
nCoV-2019_23_LEFT	ACAACTACTAACATAGTTACACGGTGT	nCoV-2019_23_RIGHT	ACCAGTACAGTAGGTTGCAATAGTG	nCoV-2019_1	399
nCoV-2019_24_LEFT	AGGCATGCCTTCTTACTGTACTG	nCoV-2019_24_RIGHT	ACATTCTAACCATAGCTGAAATCGGG	nCoV-2019_2	380
nCoV-2019_25_LEFT	GCAATTGTTTTTCAGCTATTTTGCAGT	nCoV-2019_25_RIGHT	ACTGTAGTGACAAGTCTCTCGCA	nCoV-2019_1	389
nCoV-2019_26_LEFT	TTGTGATACATTCTGTGCTGGTAGT	nCoV-2019_26_RIGHT	TCCGCACTATCACCAACATCAG	nCoV-2019_2	393
nCoV-2019_27_LEFT	ACTACAGTCAGCTTATGTGTCAACC	nCoV-2019_27_RIGHT	AATACAAGCACCAAGGTCACGG	nCoV-2019_1	398
nCoV-2019_28_LEFT	ACATAGAAGTTACTGGCGATAGTTGT	nCoV-2019_28_RIGHT	TGTTTAGACATGACATGAACAGGTGT	nCoV-2019_2	412
nCoV-2019_29_LEFT	ACTTGTGTTCCTTTTTGTTGCTGC	nCoV-2019_29_RIGHT	AGTGTACTCTATAAGTTTTGATGGTGTGT	nCoV-2019_1	388
nCoV-2019_30_LEFT	GCACAACTAATGGTGACTTTTTGCA	nCoV-2019_30_RIGHT	ACCACTAGTAGATACACAAACACCAG	nCoV-2019_2	383
nCoV-2019_31_LEFT	TTCTGAGTACTGTAGGCACGGC	nCoV-2019_31_RIGHT	ACAGAATAAACACCAGGTAAGAATGAGT	nCoV-2019_1	381
nCoV-2019_32_LEFT	TGGTGAATACAGTCATGTAGTTGCC	nCoV-2019_32_RIGHT	AGCACATCACTACGCAACTTTAGA	nCoV-2019_2	381
nCoV-2019_33_LEFT	ACTTTTGAAGAAGCTGCGCTGT	nCoV-2019_33_RIGHT	TGGACAGTAAACTACGTCATCAAGC	nCoV-2019_1	387
nCoV-2019_34_LEFT	TCCCATCTGGTAAAGTTGAGGGT	nCoV-2019_34_RIGHT	AGTGAAATTGGGCCTCATAGCA	nCoV-2019_2	383
nCoV-2019_35_LEFT	TGTTCGCATTCAACCAGGACAG	nCoV-2019_35_RIGHT	ACTTCATAGCCACAAGGTTAAAGTCA	nCoV-2019_1	401
nCoV-2019_36_LEFT	TTAGCTTGGTTGTACGCTGCTG	nCoV-2019_36_RIGHT	GAACAAAGACCATTGAGTACTCTGGA	nCoV-2019_2	408
nCoV-2019_37_LEFT	ACACACCACTGGTTGTTACTCAC	nCoV-2019_37_RIGHT	GTCCACACTCTCCTAGCACCAT	nCoV-2019_1	395
nCoV-2019_38_LEFT	ACTGTGTTATGTATGCATCAGCTGT	nCoV-2019_38_RIGHT	CACCAAGAGTCAGTCTAAAGTAGCG	nCoV-2019_2	387
nCoV-2019_39_LEFT	AGTATTGCCCTATTTTCTTCATAACTGGT	nCoV-2019_39_RIGHT	TGTAACTGGACACATTGAGCCC	nCoV-2019_1	394
nCoV-2019_40_LEFT	TGCACATCAGTAGTCTTACTCTCAGT	nCoV-2019_40_RIGHT	CATGGCTGCATCACGGTCAAAT	nCoV-2019_2	393
nCoV-2019_41_LEFT	GTTCCCTTCCATCATATGCAGCT	nCoV-2019_41_RIGHT	TGGTATGACAACCATTAGTTTGGCT	nCoV-2019_1	380
nCoV-2019_42_LEFT	TGCAAGAGATGGTTGTGTTCCC	nCoV-2019_42_RIGHT	CCTACCTCCCTTTGTTGTGTTGT	nCoV-2019_2	385
nCoV-2019_43_LEFT	TACGACAGATGTCTTGTGCTGC	nCoV-2019_43_RIGHT	AGCAGCATCTACAGCAAAAGCA	nCoV-2019_1	386
nCoV-2019_44_LEFT_alt3	CCACAGTACGTCTACAAGCTGG	nCoV-2019_44_RIGHT_alt0	CGCAGACGGTACAGACTGTGTT	nCoV-2019_2	378
nCoV-2019_45_LEFT_alt2	AGTATGTACAAATACCTACAACTTGTGCT	nCoV-2019_45_RIGHT_alt7	TTCATGTTGGTAGTTAGAGAAAGTGTGTC	nCoV-2019_1	382
nCoV-2019_46_LEFT_alt1	CGCTTCCAAGAAAAGGACGAAGA	nCoV-2019_46_RIGHT_alt2	CACGTTCACCTAAGTTGGCGTAT	nCoV-2019_2	382
nCoV-2019_47_LEFT	AGGACTGGTATGATTTTGTAGAAAACCC	nCoV-2019_47_RIGHT	AATAACGGTCAAAGAGTTTTAACCTCTC	nCoV-2019_1	381
nCoV-2019_48_LEFT	TGTTGACACTGACTTAACAAAGCCT	nCoV-2019_48_RIGHT	TAGATTACCAGAAGCAGCGTGC	nCoV-2019_2	394
nCoV-2019_49_LEFT	AGGAATTACTTGTGTATGCTGCTGA	nCoV-2019_49_RIGHT	TGACGATGACTTGGTTAGCATTAATACA	nCoV-2019_1	381
nCoV-2019_50_LEFT	GTTGATAAGTACTTTGATTGTTACGATGGT	nCoV-2019_50_RIGHT	TAACATGTTGTGCCAACCACCA	nCoV-2019_2	381
nCoV-2019_51_LEFT	TCAATAGCCGCCACTAGAGGAG	nCoV-2019_51_RIGHT	AGTGCATTAACATTGGCCGTGA	nCoV-2019_1	389
nCoV-2019_52_LEFT	CATCAGGAGATGCCACAACTGC	nCoV-2019_52_RIGHT	GTTGAGAGCAAAATTCATGAGGTCC	nCoV-2019_2	405
nCoV-2019_53_LEFT	AGCAAAATGTTGGACTGAGACTGA	nCoV-2019_53_RIGHT	AGCCTCATAAAACTCAGGTTCCC	nCoV-2019_1	382
nCoV-2019_54_LEFT	TGAGTTAACAGGACACATGTTAGACA	nCoV-2019_54_RIGHT	AACCAAAAACTTGTCCATTAGCACA	nCoV-2019_2	392
nCoV-2019_55_LEFT	ACTCAACTTTACTTAGGAGGTATGAGCT	nCoV-2019_55_RIGHT	GGTGTACTCTCCTATTTGTACTTTACTGT	nCoV-2019_1	417
nCoV-2019_56_LEFT	ACCTAGACCACCACTTAACCGA	nCoV-2019_56_RIGHT	ACACTATGCGAGCAGAAGGGTA	nCoV-2019_2	404
nCoV-2019_57_LEFT	ATTCTACACTCCAGGGACCACC	nCoV-2019_57_RIGHT	GTAATTGAGCAGGGTCGCCAAT	nCoV-2019_1	387
nCoV-2019_58_LEFT	TGATTTGAGTGTTGTCAATGCCAGA	nCoV-2019_58_RIGHT	CTTTTCTCCAAGCAGGGTTACGT	nCoV-2019_2	380
nCoV-2019_59_LEFT	TCACGCATGATGTTTCATCTGCA	nCoV-2019_59_RIGHT	AAGAGTCCTGTTACATTTTCAGCTTG	nCoV-2019_1	388
nCoV-2019_60_LEFT	TGATAGAGACCTTTATGACAAGTTGCA	nCoV-2019_60_RIGHT	GGTACCAACAGCTTCTCTAGTAGC	nCoV-2019_2	382
nCoV-2019_61_LEFT	TGTTTATCACCCGCGAAGAAGC	nCoV-2019_61_RIGHT	ATCACATAGACAACAGGTGCGC	nCoV-2019_1	419
nCoV-2019_62_LEFT	GGCACATGGCTTTGAGTTGACA	nCoV-2019_62_RIGHT	GTTGAACCTTTCTACAAGCCGC	nCoV-2019_2	383
nCoV-2019_63_LEFT	TGTTAAGCGTGTTGACTGGACT	nCoV-2019_63_RIGHT	ACAAACTGCCACCATCACAACC	nCoV-2019_1	401
nCoV-2019_64_LEFT	TCGATAGATATCCTGCTAATTCCATTGT	nCoV-2019_64_RIGHT	AGTCTTGTAAAAGTGTTCCAGAGGT	nCoV-2019_2	412
nCoV-2019_65_LEFT	GCTGGCTTTAGCTTGTGGGTTT	nCoV-2019_65_RIGHT	TGTCAGTCATAGAACAAACACCAATAGT	nCoV-2019_1	391
nCoV-2019_66_LEFT	GGGTGTGGACATTGCTGCTAAT	nCoV-2019_66_RIGHT	TCAATTTCCATTTGACTCCTGGGT	nCoV-2019_2	411
nCoV-2019_67_LEFT	GTTGTCCAACAATTACCTGAAACTTACT	nCoV-2019_67_RIGHT	CAACCTTAGAAACTACAGATAAATCTTGGG	nCoV-2019_1	400
nCoV-2019_68_LEFT	ACAGGTTCATCTAAGTGTGTGTGT	nCoV-2019_68_RIGHT	CTCCTTTATCAGAACCAGCACCA	nCoV-2019_2	418
nCoV-2019_69_LEFT	TGTCGCAAAATATACTCAACTGTGTCA	nCoV-2019_69_RIGHT	TCTTTATAGCCACGGAACCTCCA	nCoV-2019_1	383
nCoV-2019_70_LEFT	ACAAAAGAAAATGACTCTAAAGAGGGTTT	nCoV-2019_70_RIGHT	TGACCTTCTTTTAAAGACATAACAGCAG	nCoV-2019_2	380
nCoV-2019_71_LEFT	ACAAATCCAATTCAGTTGTCTTCCTATTC	nCoV-2019_71_RIGHT	TGGAAAAGAAAGGTAAGAACAAGTCCT	nCoV-2019_1	386
nCoV-2019_72_LEFT	ACACGTGGTGTTTATTACCCTGAC	nCoV-2019_72_RIGHT	ACTCTGAACTCACTTTCCATCCAAC	nCoV-2019_2	380
nCoV-2019_73_LEFT	CAATTTTGTAATGATCCATTTTTGGGTGT	nCoV-2019_73_RIGHT	CACCAGCTGTCCAACCTGAAGA	nCoV-2019_1	385
nCoV-2019_74_LEFT	ACATCACTAGGTTTCAAACTTTACTTGC	nCoV-2019_74_RIGHT	GCAACACAGTTGCTGATTCTCTTC	nCoV-2019_2	388
nCoV-2019_75_LEFT	AGAGTCCAACCAACAGAATCTATTGT	nCoV-2019_75_RIGHT	ACCACCAACCTTAGAATCAAGATTGT	nCoV-2019_1	387
nCoV-2019_76_LEFT_alt3	GGGCAAACTGGAAAGATTGCTGA	nCoV-2019_76_RIGHT_alt0	ACCTGTGCCTGTTAAACCATTGA	nCoV-2019_2	414
nCoV-2019_77_LEFT	CCAGCAACTGTTTGTGGACCTA	nCoV-2019_77_RIGHT	CAGCCCCTATTAAACAGCCTGC	nCoV-2019_1	400
nCoV-2019_78_LEFT	CAACTTACTCCTACTTGGCGTGT	nCoV-2019_78_RIGHT	TGTGTACAAAAACTGCCATATTGCA	nCoV-2019_2	404
nCoV-2019_79_LEFT	GTGGTGATTCAACTGAATGCAGC	nCoV-2019_79_RIGHT	CATTTCATCTGTGAGCAAAGGTGG	nCoV-2019_1	380
nCoV-2019_80_LEFT	TTGCCTTGGTGATATTGCTGCT	nCoV-2019_80_RIGHT	TGGAGCTAAGTTGTTTAACAAGCG	nCoV-2019_2	389
nCoV-2019_81_LEFT	GCACTTGGAAAACTTCAAGATGTGG	nCoV-2019_81_RIGHT	GTGAAGTTCTTTTCTTGTGCAGGG	nCoV-2019_1	398
nCoV-2019_82_LEFT	GGGCTATCATCTTATGTCCTTCCCT	nCoV-2019_82_RIGHT	TGCCAGAGATGTCACCTAAATCAA	nCoV-2019_2	380
nCoV-2019_83_LEFT	TCCTTTGCAACCTGAATTAGACTCA	nCoV-2019_83_RIGHT	TTTGACTCCTTTGAGCACTGGC	nCoV-2019_1	391
nCoV-2019_84_LEFT	TGCTGTAGTTGTCTCAAGGGCT	nCoV-2019_84_RIGHT	AGGTGTGAGTAAACTGTTACAAACAAC	nCoV-2019_2	394
nCoV-2019_85_LEFT	ACTAGCACTCTCCAAGGGTGTT	nCoV-2019_85_RIGHT	ACACAGTCTTTTACTCCAGATTCCC	nCoV-2019_1	393
nCoV-2019_86_LEFT	TCAGGTGATGGCACAACAAGTC	nCoV-2019_86_RIGHT	ACGAAAGCAAGAAAAAGAAGTACGC	nCoV-2019_2	413
nCoV-2019_87_LEFT	CGACTACTAGCGTGCCTTTGTA	nCoV-2019_87_RIGHT	ACTAGGTTCCATTGTTCAAGGAGC	nCoV-2019_1	393
nCoV-2019_88_LEFT	CCATGGCAGATTCCAACGGTAC	nCoV-2019_88_RIGHT	TGGTCAGAATAGTGCCATGGAGT	nCoV-2019_2	393
nCoV-2019_89_LEFT_alt2	CGCGTTCCATGTGGTCATTCAA	nCoV-2019_89_RIGHT_alt4	ACGAGATGAAACATCTGTTGTCACT	nCoV-2019_1	377
nCoV-2019_90_LEFT	ACACAGACCATTCCAGTAGCAGT	nCoV-2019_90_RIGHT	TGAAATGGTGAATTGCCCTCGT	nCoV-2019_2	392
nCoV-2019_91_LEFT	TCACTACCAAGAGTGTGTTAGAGGT	nCoV-2019_91_RIGHT	TTCAAGTGAGAACCAAAAGATAATAAGCA	nCoV-2019_1	408
nCoV-2019_92_LEFT	TTTGTGCTTTTTAGCCTTTCTGCT	nCoV-2019_92_RIGHT	AGGTTCCTGGCAATTAATTGTAAAAGG	nCoV-2019_2	388
nCoV-2019_93_LEFT	TGAGGCTGGTTCTAAATCACCCA	nCoV-2019_93_RIGHT	AGGTCTTCCTTGCCATGTTGAG	nCoV-2019_1	383
nCoV-2019_94_LEFT	GGCCCCAAGGTTTACCCAATAA	nCoV-2019_94_RIGHT	TTTGGCAATGTTGTTCCTTGAGG	nCoV-2019_2	385
nCoV-2019_95_LEFT	TGAGGGAGCCTTGAATACACCA	nCoV-2019_95_RIGHT	CAGTACGTTTTTGCCGAGGCTT	nCoV-2019_1	386
nCoV-2019_96_LEFT	GCCAACAACAACAAGGCCAAAC	nCoV-2019_96_RIGHT	TAGGCTCTGTTGGTGGGAATGT	nCoV-2019_2	393
nCoV-2019_97_LEFT	TGGATGACAAAGATCCAAATTTCAAAGA	nCoV-2019_97_RIGHT	ACACACTGATTAAAGATTGCTATGTGAG	nCoV-2019_1	405
nCoV-2019_98_LEFT	AACAATTGCAACAATCCATGAGCA	nCoV-2019_98_RIGHT	TTCTCCTAAGAAGCTATTAAAATCACATGG	nCoV-2019_2	380
