# Supplementary material for: Reduced subgenomic RNA expression is a molecular indicator of asymptomatic SARS-CoV-2 infection
Source: Commun Med (Lond). 2021 Sep 22;1:33. doi: 10.1038/s43856-021-00034-y (PMC9053197; doi:10.1038/s43856-021-00034-y)
Supplement: Supplementary file 6 — Supplementary Data 6 [file 43856_2021_34_MOESM6_ESM.xlsx]

## Sheet: SD.6
Supplementary Data 6. Iso-Seq data summary
	circular consensus reads	full-length (FL) reads		FL viral reads
sample	(count)	(count)	(%)	(count)
KEL3805A2732	272545	270114	0.99108	1732
KEL3805A2733	464313	460417	0.991609	189340
KEL3805A2770	309213	304940	0.986181	147771
KEL3805A2869	100240	82001	0.818047	6651
KEL3805A2874	80651	58934	0.730729	1
KEL3805A3014	264973	261099	0.98538	33251
KEL3805A3070	92124	86735	0.941503	3591
KEL3805A3126	135954	132591	0.975264	33058
KEL3805A3181	40327	39806	0.987081	21450
KEL3805A3246	358047	355594	0.993149	195362
