# Supplementary material for: Reduced subgenomic RNA expression is a molecular indicator of asymptomatic SARS-CoV-2 infection
Source: Commun Med (Lond). 2021 Sep 22;1:33. doi: 10.1038/s43856-021-00034-y (PMC9053197; doi:10.1038/s43856-021-00034-y)
Supplement: Supplementary file 7 — Supplementary Data 7 [file 43856_2021_34_MOESM7_ESM.xlsx]

## Sheet: SD.7
Supplementary Data 7. Identified peptides unique to Iso-Seq full-length transcript units (TUs) translation
proteinGroup	Enzyme	fraction	scan	charge	calc_neutral_pep_mass	massdiff	num_matched_ions	tot_num_ions	num_tol_term	num_missed_cleavages	prob	protein	peptide_prev_aa	peptide	peptide_next_aa	modified_peptide	expect	xcorr	deltacn	spscore	sprank	numProteins	TU(s)
S	Trypsin	6	162836	2	2543.51	1.01028	15	40	2	2	0.928	SC2_S_R2C2_TU299	K	ILGNLCLRILMVILKYILSTR	L	n[43]ILGNLCLRILMVILKYILSTR	0.559	1.754	0.343	435.9	1	1	SC2_S_R2C2_TU299
S	Trypsin	11	163635	3	3063.74	1.02029	33	100	2	1	0.9613	SC2_S_R2C2_TU299	K	VSSEFILVRIIALLNMSLSLFLWTLK	E	VSSEFILVRIIALLNM[147]SLSLFLWTLK[170]	3.94	1.705	0.316	534.4	2	1	SC2_S_R2C2_TU299
S	Trypsin	16	126827	3	2377.14	-0.019427	56	80	2	1	0.868	SC2_S_R2C1_TU167	Y	QGVNCTEVPVAIHADQLTPTW	R	n[43]QGVNCTEVPVAIHADQLTPTW	1.05	1.744	0.198	4471.1	9	28	SC2_S_R1_TU140;SC2_S_R1_TU142;SC2_S_R1_TU151;SC2_S_R1_TU154;SC2_S_R1_TU8966;SC2_S_R2C1_TU167;SC2_S_R2C1_TU170;SC2_S_R2C1_TU172;SC2_S_R2C1_TU257;SC2_S_R2C1_TU7454;SC2_S_R2C1_TU7480;SC2_S_R2C1_TU7849;SC2_S_R2C1_TU9834;SC2_S_R2C2_TU1678;SC2_S_R2C2_TU275;SC2_S_R2C2_TU280;SC2_S_R2C2_TU283;SC2_S_R2C2_TU288;SC2_S_R2C2_TU289;SC2_S_R2C2_TU290;SC2_S_R2C2_TU293;SC2_S_R2C2_TU298;SC2_S_R2C2_TU4988;SC2_S_R2C2_…
ORF3a	Trypsin	2	93971	5	2271.22	0.005705	77	152	2	1	0.9999	SC2_ORF3a_R1_TU4532	M	DLFMRIFTIGTVTLTASEIK	D	DLFM[147]RIFTIGTVTLTASEIK	4.91	1.524	0.062	5785.6	10	1	SC2_ORF3a_R1_TU4532
ORF3a	Trypsin	6	40120	3	1154.47	1.01135	27	36	2	0	0.7064	SC2_ORF3a_R2C1_TU3478	K	DATPSDFCSR	Y	DATPSDFCSR	3.85	1.164	0.288	574.9	7	1	SC2_ORF3a_R2C1_TU3478
ORF3a	Trypsin	9	168227	3	1787.63	3.00715	30	48	2	1	0.9954	SC2_ORF3a_R2C1_TU3478	R	MAYCWRCTSCCFS	-	MAYCWRCTSCCFS	202	0.894	0.615	743.4	1	5	SC2_ORF3a_R1_TU5073;SC2_ORF3a_R1_TU5126;SC2_ORF3a_R2C1_TU3478;SC2_ORF3a_R2C2_TU3003;SC2_ORF3a_R2C2_TU3169
ORF3a	Trypsin	17	183573	3	3416.31	2.0124	11	100	2	2	0.9347	SC2_ORF3a_R2C1_TU3478	R	YCNDTDTSLTPFRMAYCWRCTSCCFS	-	n[43]YCNDTDTSLTPFRM[147]AYCWRCTSCCFS	8.53	1.127	0.44	63.2	1	2	SC2_ORF3a_R1_TU5126;SC2_ORF3a_R2C1_TU3478
ORF3a	Trypsin	13	152592	5	4658.63	1.03311	106	312	2	1	0.9962	SC2_ORF3a_R2C1_TU3666	R	WQLALSKGVHFVCNLLLFVQLLTLCSLLLALKPLFSIFML	-	WQLALSKGVHFVCNLLLFVQLLTLCSLLLALKPLFSIFML	4.13	2.344	0.105	9559.4	1	1	SC2_ORF3a_R2C1_TU3666
ORF3a	Trypsin	1	130542	5	4016.31	0.028126	116	288	2	1	0.9996	SC2_ORF3a_R2C2_TU3348	R	ATATIPIQASLPFGWLIVDVALLAVFHSASKIITLKK	R	n[43]ATATIPIQASLPFGWLIVDVALLAVFHSASKIITLK[170]K	70.5	1.106	0.029	10849.7	15	1	SC2_ORF3a_R2C2_TU3348
ORF3a	Chymotrypsin	18	73444	3	1951.91	-0.001614	49	60	2	2	0.958	SC2_ORF3a_R1_TU4434	L	KKEMATSTLQGCSLCL	C	n[43]K[170]K[170]EMATSTLQGCSLCL	0.648	1.415	0.256	2972.5	2	1	SC2_ORF3a_R1_TU4434
ORF3a	Chymotrypsin	20	3497	4	2150.06	1.99914	90	114	2	1	0.9215	SC2_ORF3a_R1_TU4532	F	TIGTVTLTASEIKDATPSDF	V	n[43]TIGTVTLTASEIK[170]DATPSDF	3.85	1.637	0.095	5527.5	2	1	SC2_ORF3a_R1_TU4532
M	Trypsin	15	159440	5	3390.87	-0.015593	103	216	2	0	0.9998	SC2_M_R2C1_TU8960	K	KLLEHVNLVIGFLFLTWICLLQFAYANR	N	KLLEHVNLVIGFLFLTWICLLQFAYANR	8.89	1.539	0.055	8589.6	55	1	SC2_M_R2C1_TU8960
M	Trypsin	10	96309	5	2665.39	-0.019716	94	176	2	0	0.9999	SC2_M_R2C1_TU9126	R	SMWSFNPETNILLNVPLHGTILK	V	n[43]SMWSFNPETNILLNVPLHGTILK	1.26	1.932	0.038	11634.4	26	1	SC2_M_R2C1_TU9126
M	Trypsin	4	57822	3	1429.73	-0.001071	33	40	2	0	0.7867	SC2_M_R2C2_TU5892	K	KLLEQWNTSNR	F	K[170]LLEQWNTSNR	1.96	1.513	0.175	1998.8	4	1	SC2_M_R2C2_TU5892
M	Chymotrypsin	7	55131	4	1576.81	0.997816	54	72	2	1	0.8877	SC2_M_R2C1_TU9331	W	KPSNRFPIPYMDL	S		0.456	1.576	0.121	4163.9	31	1	SC2_M_R2C1_TU9331
ORF6	Trypsin	4	168583	2	1022.75	-0.002382	8	16	2	0	0.8008	SC2_ORF6_R1_TU41685	K	IILLLVVIK	L		987	0.164	0.97	83.2	1	1	SC2_ORF6_R1_TU41685
ORF6	Trypsin	17	179904	2	1022.75	-0.000917	12	16	2	0	0.93	SC2_ORF6_R1_TU41685	K	IILLLVVIK	L		12.3	0.604	0.527	152.9	1	1	SC2_ORF6_R1_TU41685
ORF6	Trypsin	20	187297	2	1022.75	-0.002504	10	16	2	0	0.9842	SC2_ORF6_R1_TU41685	K	IILLLVVIK	L		47.3	0.498	0.68	115	1	1	SC2_ORF6_R1_TU41685
ORF6	Trypsin	8	173976	2	1022.75	-0.001649	13	16	2	0	1	SC2_ORF6_R1_TU41685	K	IILLLVVIK	L		1.58	0.956	0.927	310.1	1	1	SC2_ORF6_R1_TU41685
ORF6	Trypsin	19	157174	2	1022.75	-0.002504	11	16	2	0	1	SC2_ORF6_R1_TU41685	K	IILLLVVIK	L		105	0.515	0.983	135.5	1	1	SC2_ORF6_R1_TU41685
ORF6	Trypsin	8	170473	2	1064.76	0.004754	12	16	2	0	0.6596	SC2_ORF6_R1_TU41685	K	IILLLVVIK	L	n[43]IILLLVVIK	79.7	0.473	0.509	102.1	1	1	SC2_ORF6_R1_TU41685
ORF6	Trypsin	1	134893	2	1150.84	1.00922	18	18	2	0	0.9866	SC2_ORF6_R1_TU41685	M	KIILLLVVIK	L		30.9	0.601	0.701	858.4	1	1	SC2_ORF6_R1_TU41685
ORF6	Trypsin	7	78089	2	1150.84	0.002631	17	18	2	0	0.9969	SC2_ORF6_R1_TU41685	M	KIILLLVVIK	L		53.6	0.568	0.694	1059.1	1	1	SC2_ORF6_R1_TU41685
ORF6	Trypsin	13	149431	2	1150.84	2.00214	16	18	2	0	0.998	SC2_ORF6_R1_TU41685	M	KIILLLVVIK	L		125	0.544	0.961	338.7	1	1	SC2_ORF6_R1_TU41685
ORF6	Trypsin	4	169878	2	1192.85	1.00659	13	18	2	0	0.7803	SC2_ORF6_R1_TU41685	M	KIILLLVVIK	L	KIILLLVVIK[170]	370	0.433	0.679	188.6	1	1	SC2_ORF6_R1_TU41685
ORF6	Trypsin	4	170405	2	1192.85	1.00623	11	18	2	0	0.9023	SC2_ORF6_R1_TU41685	M	KIILLLVVIK	L	KIILLLVVIK[170]	314	0.38	0.778	116.1	1	1	SC2_ORF6_R1_TU41685
ORF6	Trypsin	7	165498	2	1192.85	0.011597	14	18	2	0	0.9741	SC2_ORF6_R1_TU41685	M	KIILLLVVIK	L	KIILLLVVIK[170]	270	0.478	0.662	270.8	1	1	SC2_ORF6_R1_TU41685
ORF6	Trypsin	8	170548	2	1192.85	1.00745	16	18	2	0	0.9963	SC2_ORF6_R1_TU41685	M	KIILLLVVIK	L	KIILLLVVIK[170]	29.1	0.745	0.674	370.1	1	1	SC2_ORF6_R1_TU41685
ORF6	Trypsin	19	154850	2	1192.85	0.009766	10	18	2	0	0.6905	SC2_ORF6_R1_TU41685	M	KIILLLVVIK	L	K[170]IILLLVVIK	240	0.287	0.697	104.1	1	1	SC2_ORF6_R1_TU41685
ORF6	Trypsin	17	179509	2	1192.85	1.00757	11	18	2	0	0.7542	SC2_ORF6_R1_TU41685	M	KIILLLVVIK	L	K[170]IILLLVVIK	141	0.453	0.654	141.2	1	1	SC2_ORF6_R1_TU41685
ORF6	Trypsin	5	169148	2	1192.85	1.0083	13	18	2	0	0.9438	SC2_ORF6_R1_TU41685	M	KIILLLVVIK	L	K[170]IILLLVVIK	80.9	0.601	0.634	246	1	1	SC2_ORF6_R1_TU41685
ORF6	Trypsin	6	82174	2	1192.85	0.004883	18	18	2	0	0.9475	SC2_ORF6_R1_TU41685	M	KIILLLVVIK	L	K[170]IILLLVVIK	44.1	0.747	0.456	966	1	1	SC2_ORF6_R1_TU41685
ORF6	Trypsin	8	169419	2	1234.86	0.009943	12	18	2	0	0.9722	SC2_ORF6_R1_TU41685	M	KIILLLVVIK	L	K[170]IILLLVVIK[170]	130	0.405	0.721	220.5	1	1	SC2_ORF6_R1_TU41685
ORF6	Trypsin	19	154834	2	1234.86	0.007136	10	18	2	0	0.9864	SC2_ORF6_R1_TU41685	M	KIILLLVVIK	L	K[170]IILLLVVIK[170]	215	0.393	0.767	110.8	1	1	SC2_ORF6_R1_TU41685
ORF6	Trypsin	19	157187	2	1234.86	0.009455	9	18	2	0	0.6637	SC2_ORF6_R1_TU41685	M	KIILLLVVIK	L	n[43]K[170]IILLLVVIK	396	0.339	0.626	78.2	1	1	SC2_ORF6_R1_TU41685
ORF6	Trypsin	9	166337	2	1234.86	0.011897	13	18	2	0	0.9018	SC2_ORF6_R1_TU41685	M	KIILLLVVIK	L	n[43]K[170]IILLLVVIK	544	0.308	0.755	216	1	1	SC2_ORF6_R1_TU41685
ORF6	Trypsin	17	179560	2	1234.86	0.010554	11	18	2	0	0.9019	SC2_ORF6_R1_TU41685	M	KIILLLVVIK	L	n[43]K[170]IILLLVVIK	999	0.198	0.922	118.4	1	1	SC2_ORF6_R1_TU41685
ORF6	Trypsin	19	155636	2	1234.86	0.009699	14	18	2	0	0.9375	SC2_ORF6_R1_TU41685	M	KIILLLVVIK	L	n[43]K[170]IILLLVVIK	26.3	0.691	0.476	217.9	1	1	SC2_ORF6_R1_TU41685
ORF6	Trypsin	14	173451	2	1234.86	0.010554	15	18	2	0	0.968	SC2_ORF6_R1_TU41685	M	KIILLLVVIK	L	n[43]K[170]IILLLVVIK	198	0.499	0.635	265.6	1	1	SC2_ORF6_R1_TU41685
ORF6	Trypsin	17	180788	2	1234.86	0.011042	11	18	2	0	0.9891	SC2_ORF6_R1_TU41685	M	KIILLLVVIK	L	n[43]K[170]IILLLVVIK	675	0.328	0.846	110.2	1	1	SC2_ORF6_R1_TU41685
ORF6	Trypsin	5	164884	2	1234.86	0.008234	11	18	2	0	0.9909	SC2_ORF6_R1_TU41685	M	KIILLLVVIK	L	n[43]K[170]IILLLVVIK	261	0.376	0.839	114.3	4	1	SC2_ORF6_R1_TU41685
ORF6	Trypsin	10	159614	3	1281.88	-0.002222	26	40	2	1	1	SC2_ORF6_R1_TU41685	-	MKIILLLVVIK	L		182	0.559	0.738	497.7	1	1	SC2_ORF6_R1_TU41685
ORF6	Trypsin	14	171118	2	1339.89	1.01515	14	20	2	1	0.9945	SC2_ORF6_R1_TU41685	-	MKIILLLVVIK	L	M[147]KIILLLVVIK[170]	30.3	0.616	0.829	229.8	2	1	SC2_ORF6_R1_TU41685
ORF6	Trypsin	1	152154	3	1365.9	0.007226	20	40	2	1	0.9789	SC2_ORF6_R1_TU41685	-	MKIILLLVVIK	L	n[43]MK[170]IILLLVVIK	46.6	0.733	0.484	268.3	3	1	SC2_ORF6_R1_TU41685
ORF7a	Trypsin	4	122086	3	1397.7	-0.013471	34	44	2	1	0.6701	SC2_ORF7a_R1_TU64444	K	TRLSVSCQISFT	-	TRLSVSCQISFT	0.689	1.28	0.231	1771.7	1	1	SC2_ORF7a_R1_TU64444
ORF7a	Chymotrypsin	18	16480	3	2050.88	-0.020485	50	72	2	2	0.8751	SC2_ORF7a_R1_TU47001	L	KEPCSSGTYEGQFTISSSS	-	KEPCSSGTYEGQFTISSSS	2.99	1.511	0.227	1167.8	8	1	SC2_ORF7a_R1_TU47001
N	Trypsin	7	110901	3	2364.18	0.989613	58	84	2	1	0.9497	SC2_N_R1_TU105770	K	DGIIWVATEGALNTPKDHNGTR	N		0.0443	2.402	0.239	5664.2	3	1	SC2_N_R1_TU105770
N	Trypsin	10	125023	4	4405.31	0.04239	121	246	2	2	1	SC2_N_R1_TU105770	K	DGIIWVATEGALNTPKDHNGTRNPANNAAIVLQLPQGTTLPK	G		2.07e-05	4.019	0.581	11484.2	5	1	SC2_N_R1_TU105770
N	Trypsin	9	53432	2	1768.86	1.00373	23	32	2	0	1	SC2_N_R1_TU112132	R	GQGVPINTNSSPDDQIK	D		0.00583	2.026	0.52	1009	1	1	SC2_N_R1_TU112132
N	Trypsin	9	53696	2	1768.86	0.001535	24	32	2	0	1	SC2_N_R1_TU112132	R	GQGVPINTNSSPDDQIK	D		0.00423	2.137	0.426	674.2	1	1	SC2_N_R1_TU112132
N	Trypsin	8	88172	3	2337.16	0.001547	57	84	2	1	0.9996	SC2_N_R1_TU112132	R	GQGVPINTNSSPDDQIKDLSPR	W		0.0744	2.51	0.314	1370.7	6	1	SC2_N_R1_TU112132
N	Trypsin	9	81358	3	2337.16	1.0057	56	84	2	1	0.9999	SC2_N_R1_TU112132	R	GQGVPINTNSSPDDQIKDLSPR	W		0.0272	2.102	0.403	5336.2	2	1	SC2_N_R1_TU112132
N	Trypsin	9	81601	3	2337.16	-0.001016	59	84	2	1	1	SC2_N_R1_TU112132	R	GQGVPINTNSSPDDQIKDLSPR	W		1.34e-06	3.627	0.652	6091.4	1	1	SC2_N_R1_TU112132
N	Trypsin	9	81725	3	2337.16	2.00765	58	84	2	1	1	SC2_N_R1_TU112132	R	GQGVPINTNSSPDDQIKDLSPR	W		0.0101	2.732	0.478	4843.7	1	1	SC2_N_R1_TU112132
N	Trypsin	10	73797	3	2337.16	0.000815	60	84	2	1	1	SC2_N_R1_TU112132	R	GQGVPINTNSSPDDQIKDLSPR	W		2.99e-07	3.779	0.602	6579.3	1	1	SC2_N_R1_TU112132
N	Trypsin	10	73831	3	2337.16	1.00478	58	84	2	1	1	SC2_N_R1_TU112132	R	GQGVPINTNSSPDDQIKDLSPR	W		0.000374	2.918	0.515	5799.6	1	1	SC2_N_R1_TU112132
N	Trypsin	10	73997	3	2337.16	2.00582	59	84	2	1	1	SC2_N_R1_TU112132	R	GQGVPINTNSSPDDQIKDLSPR	W		5.01e-05	3.329	0.483	5743.3	1	1	SC2_N_R1_TU112132
N	Trypsin	20	70348	3	1929.93	-0.004293	50	64	2	0	0.9833	SC2_N_R2C1_TU29630	R	RGPEQTQGNFGDQDLIR	Q		0.278	1.574	0.269	3221.7	4	1	SC2_N_R2C1_TU29630
N	Trypsin	10	49973	3	1929.93	-0.001363	53	64	2	0	1	SC2_N_R2C1_TU29630	R	RGPEQTQGNFGDQDLIR	Q		0.00213	2.39	0.463	5016.8	1	1	SC2_N_R2C1_TU29630
N	Trypsin	7	44589	2	1162.55	-0.000591	18	18	2	0	0.8214	SC2_N_R2C2_TU17061	K	FWGPGTNQTR	N		0.523	1.129	0.224	1145.9	1	3	SC2_N_R1_TU106633;SC2_N_R2C2_TU17061;SC2_N_R2C2_TU22258
N	Trypsin	6	44661	2	1162.55	0.000141	18	18	2	0	0.9346	SC2_N_R2C2_TU17061	K	FWGPGTNQTR	N		0.178	1.34	0.241	1092.3	2	3	SC2_N_R1_TU106633;SC2_N_R2C2_TU17061;SC2_N_R2C2_TU22258
N	Trypsin	7	45468	2	1162.55	0.001118	17	18	2	0	0.9806	SC2_N_R2C2_TU17061	K	FWGPGTNQTR	N		0.0787	1.422	0.282	869.1	2	3	SC2_N_R1_TU106633;SC2_N_R2C2_TU17061;SC2_N_R2C2_TU22258
N	Trypsin	7	27611	2	1290.65	0.001614	20	20	2	0	0.9218	SC2_N_R2C2_TU17061	R	KFWGPGTNQTR	N		0.35	1.43	0.221	694.8	3	3	SC2_N_R1_TU106633;SC2_N_R2C2_TU17061;SC2_N_R2C2_TU22258
N	Trypsin	8	27168	2	1290.65	-0.002292	19	20	2	0	0.999	SC2_N_R2C2_TU17061	R	KFWGPGTNQTR	N		0.0918	1.656	0.34	1127	1	3	SC2_N_R1_TU106633;SC2_N_R2C2_TU17061;SC2_N_R2C2_TU22258
N	Trypsin	8	27163	2	1290.65	-0.004612	20	20	2	0	0.9998	SC2_N_R2C2_TU17061	R	KFWGPGTNQTR	N		0.0211	2.099	0.326	1242.4	1	3	SC2_N_R1_TU106633;SC2_N_R2C2_TU17061;SC2_N_R2C2_TU22258
N	Trypsin	6	26002	2	1290.65	0.00259	20	20	2	0	0.9999	SC2_N_R2C2_TU17061	R	KFWGPGTNQTR	N		0.0162	2.099	0.352	1547	1	3	SC2_N_R1_TU106633;SC2_N_R2C2_TU17061;SC2_N_R2C2_TU22258
N	Trypsin	7	9054	2	896.435	-0.000102	13	14	2	0	0.9999	SC2_N_R2C2_TU22258	R	TATNTSFR	Q		0.00218	1.394	0.501	884.1	1	2	SC2_N_R1_TU106633;SC2_N_R2C2_TU22258
N	Chymotrypsin	17	51268	3	1311.64	-0.012289	35	40	2	1	0.8963	SC2_N_R1_TU100263	F	TRSHSTWQGRP	-		0.544	1.633	0.224	2575.6	29	1	SC2_N_R1_TU100263
N	Chymotrypsin	10	118550	4	4401.19	-0.041184	114	222	2	2	0.875	SC2_N_R1_TU103052	L	NQLESKMSGKGQQQQGQTVTKKSAAEASKKPRQKTYCH	-	n[43]NQLESKMSGKGQQQQGQTVTKKSAAEASK[170]KPRQK[170]TYCH	0.875	2.175	0.01	7310.9	15	2	SC2_N_R1_TU103052;SC2_N_R1_TU117370
N	Chymotrypsin	19	74305	4	2656.3	3.00868	105	150	2	2	0.8594	SC2_N_R1_TU103517	L	GTGPEAGLPYGANKDGIIWVATEGSL	E	n[43]GTGPEAGLPYGANK[170]DGIIWVATEGSL	0.243	1.831	0.161	9844.8	3	1	SC2_N_R1_TU103517
N	Chymotrypsin	14	73163	3	3057.53	1.99214	61	104	2	1	1	SC2_N_R1_TU112962	L	KFPRGQGVPINTNSSPDDQNWLLPKSY	Q		0.0108	2.718	0.305	2319.7	1	1	SC2_N_R1_TU112962
N	Chymotrypsin	16	149449	4	2654.39	1.02752	101	144	2	0	0.9086	SC2_N_R1_TU115419	L	AVTRMENAVGGDQNNVGPKVYPIIL	R		0.927	1.763	0.071	10850.5	3	1	SC2_N_R1_TU115419
N	Chymotrypsin	19	26957	3	1641.81	0.001493	41	52	2	1	1	SC2_N_R1_TU115419	L	EYLDPKISEMHPAL	R		0.318	1.837	0.248	2777.9	10	1	SC2_N_R1_TU115419
