# Supplementary material for: Reduced subgenomic RNA expression is a molecular indicator of asymptomatic SARS-CoV-2 infection
Source: Commun Med (Lond). 2021 Sep 22;1:33. doi: 10.1038/s43856-021-00034-y (PMC9053197; doi:10.1038/s43856-021-00034-y)
Supplement: Supplementary file 8 — Supplementary Data 8 [file 43856_2021_34_MOESM8_ESM.xlsx]

## Sheet: Fig. 1b
Fig. 1b: Distribution of sgRNAs normalized counts (p=4.9 × 10-12) between symptomatic and asymptomatic cases
		total sgRNAs
Clinical spectrum	Sample ID	(rpm)
Asymptomatic	146505	3014.77
Asymptomatic	146700	110156
Asymptomatic	146716	5606.25
Asymptomatic	147008	14185.3
Asymptomatic	147046	17486.6
Asymptomatic	155674	17118.6
Asymptomatic	156032	7878.68
Asymptomatic	156274	15272.2
Asymptomatic	840618	1845.88
Asymptomatic	hd4043	3513.86
Asymptomatic	COV19-003	4685.13
Asymptomatic	COV19-004	3172.53
Asymptomatic	COV19-005	1811.89
Asymptomatic	COV19-006	1309.18
Asymptomatic	COV19-007	1943.85
Asymptomatic	COV19-008	0
Asymptomatic	COV19-009	0
Asymptomatic	COV19-010	2515.1
Asymptomatic	COV19-014	2909.72
Asymptomatic	COV19-016	5434.6
Asymptomatic	COV19-017	3062.65
Asymptomatic	COV19-020	4631.81
Asymptomatic	COV19-021	4585
Asymptomatic	COV19-024	3200.66
Asymptomatic	COV19-026	4231.31
Asymptomatic	COV19-029	7948.53
Asymptomatic	COV19-030	844.98
Asymptomatic	COV19-036	11088.2
Asymptomatic	COV19-037	3482.09
Asymptomatic	COV19-040	2968.94
Symptomatic	146782	18373.4
Symptomatic	COV19-032	4538.73
Symptomatic	KEL3805A2713	18790.5
Symptomatic	KEL3805A2731	39493.1
Symptomatic	KEL3805A2732	186819
Symptomatic	KEL3805A2733	88657.8
Symptomatic	KEL3805A2742	94871.5
Symptomatic	KEL3805A2770	81512.3
Symptomatic	KEL3805A2807	17760.4
Symptomatic	KEL3805A2868	129987
Symptomatic	KEL3805A2869	55450
Symptomatic	KEL3805A2870	75785.7
Symptomatic	KEL3805A2874	45986.9
Symptomatic	KEL3805A2881	80604.9
Symptomatic	KEL3805A2883	57630.7
Symptomatic	KEL3805A2884	63214.8
Symptomatic	KEL3805A2890	42349.9
Symptomatic	KEL3805A2897	93949.6
Symptomatic	KEL3805A2898	38241.1
Symptomatic	KEL3805A2908	156801
Symptomatic	KEL3805A2928	230155
Symptomatic	KEL3805A2930	118654
Symptomatic	KEL3805A2952	64495.9
Symptomatic	KEL3805A2954	97639.4
Symptomatic	KEL3805A2987	81640
Symptomatic	KEL3805A3005	33668.5
Symptomatic	KEL3805A3014	148557
Symptomatic	KEL3805A3024	139158
Symptomatic	KEL3805A3030	178889
Symptomatic	KEL3805A3049	141606
Symptomatic	KEL3805A3064	41418.6
Symptomatic	KEL3805A3070	88118.1
Symptomatic	KEL3805A3081	65622.9
Symptomatic	KEL3805A3082	62884.2
Symptomatic	KEL3805A3089	104575
Symptomatic	KEL3805A3126	40209.5
Symptomatic	KEL3805A3136	13254.7
Symptomatic	KEL3805A3148	59115.3
Symptomatic	KEL3805A3157	61740
Symptomatic	KEL3805A3181	81315.6
Symptomatic	KEL3805A3184	44681.9
Symptomatic	KEL3805A3189	88830.1
Symptomatic	KEL3805A3196	72231.2
Symptomatic	KEL3805A3198	117842
Symptomatic	KEL3805A3201	82801.4
Symptomatic	KEL3805A3210	15485.2
Symptomatic	KEL3805A3217	80298.1
Symptomatic	KEL3805A3219	49638.1
Symptomatic	KEL3805A3235	29257.4
Symptomatic	KEL3805A3246	50239.3
Symptomatic	KEL3805A3249	112756

## Sheet: Fig. 1c
Fig. 1c: Distribution of sgRNA to genomic RNA (gRNA) ratio (p = 5.6 × 10-12) between symptomatic and asymptomatic cases
		amplicon 1
		sgRNA
Clinical spectrum	Sample ID	gRNA
Asymptomatic	146505	0.348568
Asymptomatic	146700	12.2828
Asymptomatic	146716	0.370579
Asymptomatic	147008	1.54627
Asymptomatic	147046	1.55621
Asymptomatic	155674	1.65826
Asymptomatic	156032	0.84631
Asymptomatic	156274	1.53029
Asymptomatic	840618	0.202108
Asymptomatic	hd4043	0.322263
Asymptomatic	COV19-003	0.613656
Asymptomatic	COV19-004	0.369152
Asymptomatic	COV19-005	0.104214
Asymptomatic	COV19-006	0.129632
Asymptomatic	COV19-007	0.11542
Asymptomatic	COV19-008	0.000777042
Asymptomatic	COV19-009	0.000442068
Asymptomatic	COV19-010	0.341173
Asymptomatic	COV19-014	0.347561
Asymptomatic	COV19-016	0.625851
Asymptomatic	COV19-017	0.364217
Asymptomatic	COV19-020	0.558047
Asymptomatic	COV19-021	0.481042
Asymptomatic	COV19-024	0.552634
Asymptomatic	COV19-026	0.449465
Asymptomatic	COV19-029	0.865009
Asymptomatic	COV19-030	0.0859084
Asymptomatic	COV19-036	0.747489
Asymptomatic	COV19-037	0.380188
Asymptomatic	COV19-040	0.464298
Symptomatic	146782	1.3948
Symptomatic	COV19-032	0.567267
Symptomatic	KEL3805A2713	2.02814
Symptomatic	KEL3805A2731	5.24881
Symptomatic	KEL3805A2732	25.0942
Symptomatic	KEL3805A2733	11.5823
Symptomatic	KEL3805A2742	10.2413
Symptomatic	KEL3805A2770	10.1009
Symptomatic	KEL3805A2807	2.13188
Symptomatic	KEL3805A2868	15.6668
Symptomatic	KEL3805A2869	6.15681
Symptomatic	KEL3805A2870	8.00703
Symptomatic	KEL3805A2874	3.6554
Symptomatic	KEL3805A2881	8.60632
Symptomatic	KEL3805A2883	6.36137
Symptomatic	KEL3805A2884	7.30371
Symptomatic	KEL3805A2890	4.75239
Symptomatic	KEL3805A2897	9.87632
Symptomatic	KEL3805A2898	4.15192
Symptomatic	KEL3805A2908	19.6113
Symptomatic	KEL3805A2928	39.2434
Symptomatic	KEL3805A2930	12.6837
Symptomatic	KEL3805A2952	7.23911
Symptomatic	KEL3805A2954	10.4439
Symptomatic	KEL3805A2987	9.18001
Symptomatic	KEL3805A3005	3.99541
Symptomatic	KEL3805A3014	23.209
Symptomatic	KEL3805A3024	16.3013
Symptomatic	KEL3805A3030	21.6864
Symptomatic	KEL3805A3049	18.5894
Symptomatic	KEL3805A3064	4.75125
Symptomatic	KEL3805A3070	10.131
Symptomatic	KEL3805A3081	7.7781
Symptomatic	KEL3805A3082	7.67599
Symptomatic	KEL3805A3089	11.2303
Symptomatic	KEL3805A3126	4.3011
Symptomatic	KEL3805A3136	1.52067
Symptomatic	KEL3805A3148	6.36154
Symptomatic	KEL3805A3157	6.89862
Symptomatic	KEL3805A3181	8.16868
Symptomatic	KEL3805A3184	4.59444
Symptomatic	KEL3805A3189	8.98618
Symptomatic	KEL3805A3196	8.27833
Symptomatic	KEL3805A3198	15.9714
Symptomatic	KEL3805A3201	10.836
Symptomatic	KEL3805A3210	1.54481
Symptomatic	KEL3805A3217	9.05663
Symptomatic	KEL3805A3219	4.92704
Symptomatic	KEL3805A3235	3.77893
Symptomatic	KEL3805A3246	4.91903
Symptomatic	KEL3805A3249	14.2154

## Sheet: Fig. 1f
Fig. 1f: Distribution of the normalized counts of individual sgRNA species measured in symptomatic and asymptomatic cases (P values of pair-wise comparison for S, M, ORF6, ORF7b and N are 6 × 10-11, 9 × 10-12, 2 × 10-11, 2 × 10-7, and 9 × 10-10). All statistical tests are two-sided Wilcoxon Rank-Sum Test. Center line, median; boxes, first and third quartiles; whiskers, 1.5 × the interquartile ran…
		individual sgRNA expression (from amplicon 1)
		S	E	M	ORF6	ORF7b	N
Clinical spectrum	Sample ID	(rpm)	(rpm)	(rpm)	(rpm)	(rpm)	(rpm)
Asymptomatic	146505	164.2	.	1455.74	716.84	.	666.52
Asymptomatic	146700	3977.27	3160.82	13553.9	5004.63	.	84291.2
Asymptomatic	146716	159.61	127.36	1543.19	577.25	.	3193.06
Asymptomatic	147008	1074.17	156.11	868.28	863.22	.	11210.9
Asymptomatic	147046	2030.17	2555.3	1152.07	1190.95	.	10539.6
Asymptomatic	155674	1874.08	992.86	1395.18	1105.44	17.53	11680
Asymptomatic	156032	984.26	471.97	666.26	600.27	1.83	5127.51
Asymptomatic	156274	1289.34	828.52	2025.54	984.27	26.49	10051.4
Asymptomatic	840618	248.19	64.94	305.13	193.04	1.78	1029.24
Asymptomatic	hd4043	305.7	109.3	537.97	416.71	1.71	2126.25
Asymptomatic	COV19-003	497.17	301.72	960.18	402.29	3.8	2497.22
Asymptomatic	COV19-004	159.52	221.34	536.4	199.4	17.95	2025.95
Asymptomatic	COV19-005	.	.	.	1811.89	.	.
Asymptomatic	COV19-006	415.14	.	246.99	.	.	618.06
Asymptomatic	COV19-007	.	.	.	.	.	1943.85
Asymptomatic	COV19-008	.	.	.	.	.	.
Asymptomatic	COV19-009	.	.	.	.	.	.
Asymptomatic	COV19-010	399.56	147.21	386.94	46.26	.	1535.14
Asymptomatic	COV19-014	217.08	133.44	965.92	294.76	.	1294.54
Asymptomatic	COV19-016	370.75	328.54	1126.93	706.63	.	2877.9
Asymptomatic	COV19-017	133.42	66.71	611.01	272.91	.	1971.01
Asymptomatic	COV19-020	434.33	103.72	1452.1	641.78	.	1986.91
Asymptomatic	COV19-021	546.85	317.39	973.62	302.38	10.72	2401.87
Asymptomatic	COV19-024	.	1950.54	.	1218.2	.	.
Asymptomatic	COV19-026	1015.9	672.39	1961.8	.	.	564.93
Asymptomatic	COV19-029	1870.91	282.1	1155.49	410.74	29.34	4195.43
Asymptomatic	COV19-030	22.79	71.88	175.31	99.92	5.26	469.82
Asymptomatic	COV19-036	1383.22	220.76	2909.6	1176.26	10.35	5362.15
Asymptomatic	COV19-037	424.96	120.89	859.07	371.84	.	1672.35
Asymptomatic	COV19-040	295.84	126.79	526.77	419.61	.	1587.86
Symptomatic	146782	1483.79	1104.9	2142.67	1815.88	.	11784.7
Symptomatic	COV19-032	321.63	176.21	1122.28	509.82	.	2386.55
Symptomatic	KEL3805A2713	1757.22	140.58	7478.72	2959.16	9.37	6445.48
Symptomatic	KEL3805A2731	2077.02	62.22	27694.7	3152.57	26.67	6456.26
Symptomatic	KEL3805A2732	14543.6	359.06	58145.1	21295.7	125.53	92317.5
Symptomatic	KEL3805A2733	4978.98	119.38	49166.7	8318.68	66.97	25983.9
Symptomatic	KEL3805A2742	6599.84	72.39	38648.6	11150.8	94.42	38283.5
Symptomatic	KEL3805A2770	5786.72	133.35	54947.5	7857.16	45.62	12724.5
Symptomatic	KEL3805A2807	4046.29	36.56	4329.65	1819	21.33	7507.57
Symptomatic	KEL3805A2868	12237.2	216.67	87080.1	13304.9	81.64	17044.8
Symptomatic	KEL3805A2869	3064.12	92.27	42566.7	4814.13	15.91	4884.13
Symptomatic	KEL3805A2870	8551.42	98.37	35762.6	11037.8	47.49	20281.2
Symptomatic	KEL3805A2874	2077.45	88.46	15530.3	4058.86	78.35	24153.5
Symptomatic	KEL3805A2881	5197.66	85.36	19867.5	10853.8	230.8	44369.8
Symptomatic	KEL3805A2883	5057.99	148.41	28224.8	8904.48	39.37	15237.6
Symptomatic	KEL3805A2884	6372.03	151.91	27645.3	9581.52	63.53	19395.1
Symptomatic	KEL3805A2890	4563.11	172.84	19306.8	6954.13	34.57	11301.2
Symptomatic	KEL3805A2897	7454.41	88.48	38744.6	9274.56	72.68	38280.1
Symptomatic	KEL3805A2898	4787.87	112.97	11523.2	5355.42	53.8	16389
Symptomatic	KEL3805A2908	15991.9	248.27	64949.8	15591.1	74.48	59931.3
Symptomatic	KEL3805A2928	20588.5	254.06	101577	19095.9	123.86	88492.9
Symptomatic	KEL3805A2930	12349.4	79.18	47591.5	11563.6	91.36	46961.1
Symptomatic	KEL3805A2952	4560.88	175.52	32844.4	5850.54	40.7	20967.8
Symptomatic	KEL3805A2954	6184.74	63.26	42500.9	11336.2	84.35	37463.9
Symptomatic	KEL3805A2987	7304.95	128.99	42187.3	8981.78	51.59	22959.6
Symptomatic	KEL3805A3005	8259.11	64.83	7455.24	3114.99	.	14767.9
Symptomatic	KEL3805A3014	13938.3	176.36	93757.7	9717.21	92.52	30825.6
Symptomatic	KEL3805A3024	13959.3	162.15	52922.1	17069.5	165.83	54867.9
Symptomatic	KEL3805A3030	20357	307.7	92728.8	15391.6	103.65	49961.3
Symptomatic	KEL3805A3049	9983.85	719.21	56310	13585.8	132.1	60816.1
Symptomatic	KEL3805A3064	6152.75	136.27	13843	4831.18	18	16416.8
Symptomatic	KEL3805A3070	10625.9	119.39	54493.9	9926.59	92.1	12832.9
Symptomatic	KEL3805A3081	11002.9	211.35	30122.3	8252.16	56.78	15964.9
Symptomatic	KEL3805A3082	4731.7	103.06	39131.5	8259.13	55.94	10547
Symptomatic	KEL3805A3089	10344.8	174.94	48090.7	13150.5	121.11	32666
Symptomatic	KEL3805A3126	3413.3	63.21	21183.5	4066.46	42.14	11411.4
Symptomatic	KEL3805A3136	1124.18	139.18	2990.69	1356.16	7.14	7626.61
Symptomatic	KEL3805A3148	9086.82	212.31	26082.8	6440.03	96.25	17177.2
Symptomatic	KEL3805A3157	9905.15	87.2	39123.2	3529.94	19.38	9062.22
Symptomatic	KEL3805A3181	12968.3	168.3	44830.3	7830.54	25.4	15486.4
Symptomatic	KEL3805A3184	7015.49	119.49	14155.8	5414.3	74.35	17897.2
Symptomatic	KEL3805A3189	12672.2	113.07	45786.4	8564.11	34.79	21645.1
Symptomatic	KEL3805A3196	6527.55	132.32	24647	10909.5	85.62	29924
Symptomatic	KEL3805A3198	9765.24	196.45	74532.6	7837.57	61.39	25419.9
Symptomatic	KEL3805A3201	8095.32	219.01	43462.6	6669.09	29.38	24304.7
Symptomatic	KEL3805A3210	962.2	105.53	3529.11	2014.41	6.21	8861.56
Symptomatic	KEL3805A3217	6676.58	106.88	30142	12954	106.88	30274.1
Symptomatic	KEL3805A3219	2477.4	43.21	21853.7	8501.67	86.42	16664.9
Symptomatic	KEL3805A3235	2815.83	189.86	7629.22	4575.39	.	14033.7
Symptomatic	KEL3805A3246	6716.4	85.26	26613.7	4755.35	34.88	12006.6
Symptomatic	KEL3805A3249	8702.34	188.88	58454	12490.4	139.91	32770.2

## Sheet: Fig. 2a
Fig. 2a: The percentages of SARS-CoV-2 (blue) and human (red) reads detected in each of the symptomatic samples (n=51).
	#covid-reads	#human-reads
Sample ID	(%)	(%)
KEL3805A2713	0.000614969	0.174707
KEL3805A2731	0.225734	0.751441
KEL3805A2732	0.0132506	0.965947
KEL3805A2733	0.665151	0.307929
KEL3805A2742	0.234338	0.739009
KEL3805A2770	0.782432	0.194418
KEL3805A2807	0.000309261	0.897915
KEL3805A2868	0.137167	0.834594
KEL3805A2869	0.183025	0.784156
KEL3805A2870	0.0226059	0.950166
KEL3805A2874	0.000142318	0.972254
KEL3805A2881	8.56011e-05	0.975367
KEL3805A2883	0.018552	0.948374
KEL3805A2884	0.0307028	0.932122
KEL3805A2890	0.0259595	0.923949
KEL3805A2897	0.431802	0.456153
KEL3805A2898	0.0346305	0.808068
KEL3805A2908	0.0948409	0.887115
KEL3805A2928	0.0369766	0.947477
KEL3805A2930	0.13545	0.84726
KEL3805A2952	0.0563391	0.927064
KEL3805A2954	0.205128	0.771345
KEL3805A2987	0.109992	0.86885
KEL3805A3005	0.00184629	0.948512
KEL3805A3011	0.704915	0.268453
KEL3805A3014	0.356096	0.621907
KEL3805A3024	0.0530929	0.926337
KEL3805A3030	0.0985496	0.86726
KEL3805A3049	0.00141852	0.0991846
KEL3805A3064	0.0645572	0.836845
KEL3805A3070	0.111934	0.858306
KEL3805A3081	0.303694	0.66634
KEL3805A3082	0.425486	0.549556
KEL3805A3089	0.527783	0.446847
KEL3805A3126	0.291322	0.679087
KEL3805A3136	0.0221925	0.96098
KEL3805A3148	0.0953749	0.759941
KEL3805A3157	0.0455453	0.284238
KEL3805A3181	0.649845	0.318206
KEL3805A3184	0.322864	0.584481
KEL3805A3189	0.0336965	0.926641
KEL3805A3196	0.0288951	0.665349
KEL3805A3198	0.0895922	0.887826
KEL3805A3201	0.137886	0.826874
KEL3805A3210	0.193486	0.779117
KEL3805A3217	0.253309	0.661898
KEL3805A3219	0.302061	0.664604
KEL3805A3235	0.0298188	0.880262
KEL3805A3246	0.457512	0.506102
KEL3805A3249	0.344165	0.462249
COV19-032	0.3653	0.5895

## Sheet: Fig. 2b
Fig. 2b: Correlation analysis between viral load (RT-qPCR Ct values) and sgRNA abundance (numbers of junction reads per million).
	total junctions
Sample ID	(rpm)	Viral Load (Ct_N)
KEL3805A2731	3694.98	5413.45
KEL3805A2732	7390.74	254.888
KEL3805A2733	5227.06	14754.3
KEL3805A2742	5104.47	2772.39
KEL3805A2770	4705.84	8793.35
KEL3805A2868	4319.29	4506.19
KEL3805A2869	2587.83	7207.8
KEL3805A2870	3816.16	1419.2
KEL3805A2883	3654.28	1323.41
KEL3805A2884	3138.75	828.897
KEL3805A2890	3760.77	289.934
KEL3805A2897	3890.33	1461.13
KEL3805A2898	3551.98	283.767
KEL3805A2908	8462.08	564.515
KEL3805A2928	11583.3	1999.72
KEL3805A2930	4698.12	4692.78
KEL3805A2952	5552.89	453.059
KEL3805A2954	4450.97	5033.62
KEL3805A2987	3968.88	2239.69
KEL3805A3011	1706.23	3724.63
KEL3805A3014	7346.62	13857.5
KEL3805A3024	6327.08	1036.27
KEL3805A3030	7634.79	3835.91
KEL3805A3049	12090.4	770.707
KEL3805A3064	4146.67	275.385
KEL3805A3070	3344.38	8575.06
KEL3805A3081	4699.5	871.426
KEL3805A3082	3074.35	15093.6
KEL3805A3089	5840.97	2034.68
KEL3805A3126	2437.74	11950.9
KEL3805A3136	5558.04	408.489
KEL3805A3148	3903.48	309.511
KEL3805A3157	3560.4	2092.21
KEL3805A3181	3378.95	3007.8
KEL3805A3184	5980.5	272.164
KEL3805A3189	4017.7	3798.01
KEL3805A3196	4512.6	364.573
KEL3805A3198	5478.47	6766.31
KEL3805A3201	6165.91	1745.88
KEL3805A3210	3024.57	430.536
KEL3805A3217	4056.52	1208.66
KEL3805A3219	3163.77	3684.3
KEL3805A3235	5970.86	225.813
KEL3805A3246	3034.78	2763.51
KEL3805A3249	5345.46	5613.72

## Sheet: Fig. 2d
Fig. 2d: Proportions of reads assigned to genomic RNA (gRNA) and each sgRNA species in symptomatic samples (n=45) and Vero cultured cells (n=1). Center line, median; boxes, first and third quartiles; whiskers, 1.5 × the interquartile range; points, outliers.
	relative abundance
Sample ID	gRNA	S	ORF3a	E	M	ORF6	ORF7a	ORF7b	ORF8	N
KEL3805A2731	0.169321	0.0139747	0.0708482	0.0146246	0.0623984	0.0435489	0.109847	0	0.0237244	0.491713
KEL3805A2732	0.0392857	0.0178571	0.0464286	0.025	0.0928571	0.0321429	0.110714	0	0.025	0.610714
KEL3805A2733	0.114568	0.00994597	0.0494889	0.0130777	0.0632894	0.0439481	0.105861	0.000344151	0.0289431	0.570534
KEL3805A2742	0.103342	0.0098287	0.0443696	0.0117944	0.0502668	0.0488627	0.0690817	0.00028082	0.020219	0.641955
KEL3805A2770	0.126055	0.0197408	0.089428	0.0181948	0.0705197	0.0683791	0.09692	0	0.0212867	0.489476
KEL3805A2868	0.00601202	0.00835003	0.107548	0.0207081	0.114562	0.0744823	0.179025	0.000334001	0.0247161	0.464262
KEL3805A2869	0.0287518	0.0178822	0.116234	0.0217391	0.10817	0.0711781	0.141655	0	0.0285764	0.465813
KEL3805A2870	0.00804829	0.0100604	0.0885312	0.0221328	0.0724346	0.0422535	0.148893	0	0.0402414	0.567404
KEL3805A2883	0.00245399	0.00368098	0.0748466	0.0306748	0.0625767	0.0944785	0.128834	0	0.0269939	0.57546
KEL3805A2884	0.00505051	0	0.0454545	0.0252525	0.0151515	0.0757576	0.0656566	0	0.030303	0.737374
KEL3805A2890	0.027248	0.00544959	0.0790191	0.0217984	0.0544959	0.0980926	0.128065	0	0.0217984	0.564033
KEL3805A2897	0.00423472	0.000604961	0.0502117	0.00604961	0.0423472	0.0429522	0.0792498	0	0.0193587	0.754991
KEL3805A2898	0.0529101	0.00793651	0.0661376	0.031746	0.0793651	0.037037	0.137566	0	0.042328	0.544974
KEL3805A2908	0.0519599	0.00546946	0.0601641	0.0264357	0.0391978	0.0273473	0.11577	0	0.0309936	0.642662
KEL3805A2928	0.0504018	0.00973947	0.0384709	0.00608717	0.0508887	0.0394449	0.0530801	0	0.017531	0.734356
KEL3805A2930	0.0489381	0.00600185	0.0360111	0.00831025	0.062096	0.0533241	0.066482	0	0.0237765	0.69506
KEL3805A2952	0.0874404	0.0111288	0.0659777	0.0135135	0.0588235	0.0492846	0.0715421	0	0.0286169	0.613672
KEL3805A2954	0.00672721	0.00235452	0.0477632	0.0110999	0.0484359	0.0612176	0.0770266	0	0.0255634	0.719812
KEL3805A2987	0.019962	0.00190114	0.0627376	0.0180608	0.0598859	0.0418251	0.0903042	0	0.0275665	0.677757
KEL3805A3011	0.385978	0.00693374	0.0508475	0.0150231	0.0423729	0.0377504	0.0562404	0	0.0165639	0.38829
KEL3805A3014	0.0280677	0.00973202	0.0689234	0.0135402	0.064457	0.0411378	0.118336	4.70146e-05	0.0242595	0.6315
KEL3805A3024	0.0596125	0.0134128	0.076006	0.00968703	0.0782414	0.0439642	0.0864382	0	0.0178838	0.614754
KEL3805A3030	0.0472201	0.0163747	0.0601676	0.0182788	0.0628332	0.0445545	0.0757807	0	0.0277989	0.646992
KEL3805A3049	0.00200803	0	0.0220884	0.00803213	0.0481928	0.0381526	0.116466	0	0.0441767	0.720884
KEL3805A3064	0.0837438	0.00985222	0.0689655	0.00985222	0.0591133	0.0492611	0.103448	0	0.0197044	0.596059
KEL3805A3070	0.013269	0.0108565	0.100121	0.0217129	0.0904704	0.0657419	0.126659	0	0.0259349	0.545235
KEL3805A3081	0.109046	0.0185874	0.13259	0.023544	0.0793061	0.0625774	0.105328	0	0.0142503	0.454771
KEL3805A3082	0.0883879	0.110932	0.064949	0.030059	0.0916085	0.0717481	0.143138	0.000536769	0.0479513	0.350689
KEL3805A3089	0.071073	0.0154867	0.0790929	0.0154867	0.0691372	0.0533739	0.0810288	0.000276549	0.0165929	0.598451
KEL3805A3126	0.0498675	0.00891351	0.0674536	0.0105999	0.0585401	0.0411949	0.116358	0	0.0260178	0.621055
KEL3805A3136	0.0634328	0.00373134	0.0447761	0.0223881	0.0597015	0.0447761	0.0708955	0	0.0261194	0.664179
KEL3805A3148	0.0151515	0	0.111111	0.0505051	0.141414	0.0707071	0.0909091	0	0.030303	0.489899
KEL3805A3157	0.0560634	0.0262035	0.110908	0.0243754	0.106642	0.055454	0.116392	0	0.0170628	0.486898
KEL3805A3181	0.164041	0.0301575	0.110449	0.0194007	0.106992	0.0649251	0.120822	0	0.0174798	0.365732
KEL3805A3184	0	0.0296167	0.0801394	0.0261324	0.0958188	0.0696864	0.21777	0	0.0418118	0.439024
KEL3805A3189	0	0.0362942	0.0971028	0.0397962	0.139128	0.0452085	0.180834	0.00031837	0.046482	0.414836
KEL3805A3196	0.0764075	0.0120643	0.0844504	0.0174263	0.0563003	0.0589812	0.152815	0	0.0214477	0.520107
KEL3805A3198	0.0679245	0.0102725	0.0618449	0.0115304	0.0654088	0.0427673	0.0794549	0.000209644	0.0215933	0.638994
KEL3805A3201	0.0682281	0.0101833	0.0967413	0.0162933	0.0845214	0.0295316	0.0743381	0	0.0213849	0.598778
KEL3805A3210	0.169717	0.00166389	0.0765391	0.0216306	0.0499168	0.0615641	0.0715474	0	0.0216306	0.52579
KEL3805A3217	0.107066	0.00428266	0.0713776	0.0157031	0.0678087	0.06995	0.100642	0	0.0206995	0.54247
KEL3805A3219	0.13361	0.00580913	0.0481328	0.0145228	0.0302905	0.080083	0.0771784	0	0.0207469	0.589627
KEL3805A3235	0.0762712	0.00564972	0.0480226	0.0225989	0.110169	0.079096	0.0508475	0	0.00847458	0.59887
KEL3805A3246	0.0836892	0.0123826	0.0977797	0.0123826	0.0631939	0.0666097	0.12041	0	0.0264731	0.517079
KEL3805A3249	0.0740219	0.0131455	0.0605634	0.0159624	0.0804382	0.056964	0.109077	0	0.0239437	0.565884
Vero	0.0783192	0.147086	0.123694	0.0456438	0.0849301	0.0429721	0.148896	0.0051313	0.0639371	0.25939

## Sheet: Fig. 3a
Fig. 3a: Distributions of normalized split-aligned reads counts in asymptomatic and symptomatic patients. Two-sided Wilcoxon Rank-Sum Test, p = 2.3 × 10-8. Center line, median; boxes, first and third quartiles; whiskers, 1.5 × the interquartile range.
		split-aligned reads
Sample ID	Clinical spectrum	(rpm)
146505	Asymptomatic	3190.45
146700	Asymptomatic	5592.98
146716	Asymptomatic	3384.09
147008	Asymptomatic	1934.86
147046	Asymptomatic	806.51
155674	Asymptomatic	7356.05
156032	Asymptomatic	1893.38
156274	Asymptomatic	4529.56
840618	Asymptomatic	735.68
hd4043	Asymptomatic	836.84
COV19-003	Asymptomatic	231.5
COV19-004	Asymptomatic	1675
COV19-005	Asymptomatic	0
COV19-006	Asymptomatic	1882.02
COV19-007	Asymptomatic	244.03
COV19-008	Asymptomatic	8.78
COV19-009	Asymptomatic	13.38
COV19-010	Asymptomatic	1202.88
COV19-014	Asymptomatic	1559.42
COV19-016	Asymptomatic	576.31
COV19-017	Asymptomatic	1890.66
COV19-020	Asymptomatic	1221.97
COV19-021	Asymptomatic	1773.52
COV19-024	Asymptomatic	899.02
COV19-026	Asymptomatic	3895.93
COV19-029	Asymptomatic	1408.26
COV19-030	Asymptomatic	780.11
COV19-036	Asymptomatic	1081.4
COV19-037	Asymptomatic	318.72
COV19-040	Asymptomatic	537.34
146782	Symptomatic	1533.25
COV19-032	Symptomatic	851.97
KEL3805A2713	Symptomatic	1780.65
KEL3805A2731	Symptomatic	3552.57
KEL3805A2732	Symptomatic	4364.24
KEL3805A2733	Symptomatic	5337.11
KEL3805A2742	Symptomatic	5086
KEL3805A2770	Symptomatic	4860.28
KEL3805A2807	Symptomatic	4015.82
KEL3805A2868	Symptomatic	7888.11
KEL3805A2869	Symptomatic	4222.31
KEL3805A2870	Symptomatic	5423.92
KEL3805A2874	Symptomatic	7405.01
KEL3805A2881	Symptomatic	9478.46
KEL3805A2883	Symptomatic	3543.62
KEL3805A2884	Symptomatic	4833.57
KEL3805A2890	Symptomatic	1855.2
KEL3805A2897	Symptomatic	3937.34
KEL3805A2898	Symptomatic	3222.4
KEL3805A2908	Symptomatic	6738.64
KEL3805A2928	Symptomatic	4246.01
KEL3805A2930	Symptomatic	3176.42
KEL3805A2952	Symptomatic	2426.7
KEL3805A2954	Symptomatic	4338.05
KEL3805A2987	Symptomatic	4613.43
KEL3805A3005	Symptomatic	8388.76
KEL3805A3014	Symptomatic	6256.49
KEL3805A3024	Symptomatic	7292.87
KEL3805A3030	Symptomatic	6448.81
KEL3805A3049	Symptomatic	2862.18
KEL3805A3064	Symptomatic	4535.5
KEL3805A3070	Symptomatic	10032.3
KEL3805A3081	Symptomatic	4936.78
KEL3805A3082	Symptomatic	5405.98
KEL3805A3089	Symptomatic	6516.38
KEL3805A3126	Symptomatic	2840.2
KEL3805A3136	Symptomatic	1188.42
KEL3805A3148	Symptomatic	3629.07
KEL3805A3157	Symptomatic	4392.24
KEL3805A3181	Symptomatic	4724.99
KEL3805A3184	Symptomatic	4952.27
KEL3805A3189	Symptomatic	7549.4
KEL3805A3196	Symptomatic	6107.26
KEL3805A3198	Symptomatic	4190.95
KEL3805A3201	Symptomatic	3934.15
KEL3805A3210	Symptomatic	1132.91
KEL3805A3217	Symptomatic	8097.4
KEL3805A3219	Symptomatic	3957.37
KEL3805A3235	Symptomatic	2561.79
KEL3805A3246	Symptomatic	4429.8
KEL3805A3249	Symptomatic	5501.92

## Sheet: Fig. 5c
Fig. 5c: Distribution of predicted wild-type and mutant proteins encoded from the sgRNA derived full-length (FL) transcript units (TUs)
	Wild type	Full length w/ a.a. substitution	Truncation w/aa subst. (> 35 a a)	Truncation (> 35 a a)	C-term extension	Total	%Wild type	%Full length w/ a.a. substitution	%Truncation w/aa subst. (> 35 a a)	%Truncation (> 35 a a)	%C-term extension
S	0	17	12	10	0	39	0	0.435897	0.307692	0.25641	0
ORF3a	0	233	42	20	3	298	0	0.781879	0.14094	0.0671141	0.0100671
M	170	2	0	54	3	229	0.742358	0.00873362	0	0.235808	0.0131004
E	66	1	5	0	0	72	0.916667	0.0138889	0.0694444	0	0
6	52	1	2	0	1	56	0.928571	0.0178571	0.0357143	0	0.0178571
ORF7a & b	126	0	0	21	6	153	0.823529	0	0	0.137255	0.0392157
8	30	0	6	0	0	36	0.833333	0	0.166667	0	0
N	62	14	11	41	0	128	0.484375	0.109375	0.0859375	0.320312	0
